# Supplementary material for: The mRubyFT Protein, Genetically Encoded Blue-to-Red Fluorescent Timer
Source: Int J Mol Sci. 2022 Mar 16;23(6):3208. doi: 10.3390/ijms23063208 (PMC8952768; doi:10.3390/ijms23063208)
Supplement: Supplementary file 1 [file ijms-23-03208-s001.zip]

Archive with 1 entries (1 files):
- ijms-1646700-supplementary.pdf
